# Supplementary material for: Health Behaviors and Self-Reported Oral Health among Centenarians in Nanjing, China: A Cross-Sectional Study
Source: Int J Environ Res Public Health. 2021 Jul 7;18(14):7285. doi: 10.3390/ijerph18147285 (PMC8304003; doi:10.3390/ijerph18147285)
Supplement: Supplementary file 1 [file ijerph-18-07285-s001.zip]

Archive with 1 entries (1 files):
- ijerph-1260465-supplementary.pdf
